# Supplementary material for: Longitudinal Analysis of Humoral and Cellular Immune Response up to 6 Months after SARS-CoV-2 BA.5/BF.7/XBB Breakthrough Infection and BA.5/BF.7-XBB Reinfection
Source: Vaccines (Basel). 2024 Apr 26;12(5):464. doi: 10.3390/vaccines12050464 (PMC11125724; doi:10.3390/vaccines12050464)
Supplement: Supplementary file 1 [file vaccines-12-00464-s001.zip]

Archive with 1 entries (1 files):
- vaccines-2946977-supplementary.pdf
